# Supplementary material for: Robust differentiation of human enteroendocrine cells from intestinal stem cells
Source: Nat Commun. 2022 Jan 11;13:261. doi: 10.1038/s41467-021-27901-5 (PMC8752608; doi:10.1038/s41467-021-27901-5)
Supplement: Supplementary file 4 — Source data [file 41467_2021_27901_MOESM4_ESM.xlsx]

## Sheet: Figure 1b
	Whole Mucosa			G14			G2D12			AS			RSP			AS to RSP			AS to RASP
CHGA	0.8286	1.1532	1.0466				0.0063	0.0144	0.0086	12.0059	17.1682	17.0733	2.4211	1.9489	2.0486	3.557	3.7364	4.2096	72.237	64.3856	81.0459
PAX4	1.03867	0.962771					0.0290107	0.102361	0.039018	51.2801	64.101	76.1654	69.6861	66.0735	64.4927	28.6949	36.8877	21.4361	134.501	205.459	170.011
PDX1	0.7261	1.3162	1.0463	0.3628	0.4148	1.3152	0.2919	0.8046	0.645	0.7029	0.598	0.8493	0.8272	0.8376	1.0198	1.5815	1.1129	0.7713	0.3539	0.1919	0.4267
NEUROD1	0.9126	0.9038	1.2125	0.0628	0.0647	0.0343	0.0761	0.0271	0.029	6.7787	8.0055	9.3373	0.81	0.5653	0.9234	1.4172	1.434	1.0381	28.88	21.6756	24.8642
NEUROG3	1.0585	0.9208	1.026	0.1547	0.14	0.0837	0.1767	0.0418	0.0412	13.8039	18.3792	19.5081	9.3373	7.3615	6.7318	5.1301	3.4319	3.8132	95.7367	68.1197	128.355
CCK	0.607366	0.791007	2.08147	0.294853	0.392521	0.153218	0.218743	0.145001	0.140818	0.252672	0.183147	0.209434	0.0743604	0.0347026	0.0209515	0.543	0.184434	0.115604	0.0694539	0.0813721	0.10172
SST	0.7672	0.874	1.4914	1e-05	1e-05		0.0008	0.0026	0.001	1.5929	2.3713	2.167	0.8917	0.7509	0.8536	1.0887	1.4267	1.5365	6.0405	5.0654	5.5738
GIP	0.9092	1.1287	0.9745		4.1e-06		6e-06	1.9e-05	4e-06	0.0204	0.0237	0.0309	0.0442	0.0359	0.0526	0.0933	0.0976	0.0776	0.0443	0.0285	0.0162
	*All sets used for analysis, only Whole Mucosa, G14 and G2D12 in figure

## Sheet: Figure 1e
G14	G2D12
0.034	0.11
0.055	0.091
0.024	0.038

## Sheet: Figure 1f
	Whole Mucosa			G2D12 -Wnt			G2D12 +Wnt
CHGA	0.931956	0.951538	1.12766				0.003343	0.004597	0.000399
SST	0.813943	0.91067	1.3491				0.000565	0.000272	1.8e-05
Muc2	0.773425	1.075	1.20275	0.000179	0.000299	0.000444	0.002521	0.004371	0.004112
Alpi	0.6903	1.0908	1.3281	0.3049	0.3697	0.188	0.0236	0.0176	0.0248

## Sheet: Figure 2b
	Whole Mucosa			G14			G2D12			AS			RSP			AS to RSP			AS to RASP
CHGA	0.60611	1.1746	1.40461				0.0145602	0.0292013	0.0195211	25.762	36.4836	29.7367	5.29333	6.86459	4.32642	8.75541	10.5281	8.53963		126.604	55.4523
PAX4	0.610028	1.63927					2.28915	1.95358	4.6309	264.977	193.438	194.407	124.426	186.104	290.572	81.1817	81.2768	57.8412	270.679	217.396	207.384
PDX1	0.608214	1.07116	1.53493	0.729598	0.446637	0.539679	1.30602	2.2102	1.46021	1.68784	1.71021	1.91212	1.98093	2.28655	2.99006	3.40151	2.81898	3.26974		1.15603	0.449743
NEUROD1	0.980995	1.20986	0.842554	0.0328683	0.0409169	0.0379394	0.0353742	0.0735996	0.0582677	5.29577	7.56238	5.50156	2.29555	2.58621	1.66191	1.85426	1.83	1.38208		23.8157	10.8366
NEUROG3	1.09605	1.11639	0.817245	0.159524	0.170736	0.106789	0.13405	0.238133	0.302046	10.048	15.7561	13.9563	10.453	12.3363	12.8246	8.35617	6.60629	6.79673		78.7846	34.5554
CCK	0.572546	1.10728	1.57736	0.0501882	0.075556	0.0674521	0.0821323	0.0696539	0.0710131	0.0252515	0.0196981	0.0213992	0.184455	0.237506	0.176632	0.0569182	0.0724727	0.111544	0.0131852	0.00731761	0.0165721
SST	0.854401	0.852935	1.37222				0.00213953	0.00400636	0.00318058	3.44262	4.79492	3.22547	2.67309	3.29096	1.78944	2.88287	3.79081	2.82159		13.7324	6.99104
GIP	0.895016	0.786494	1.42061				2.4119e-05	3.2224e-05	9.0703e-05	0.0103912	0.00956186	0.0096217	0.179307	0.208123	0.12776	0.108105	0.171884	0.159929		0.0257463	0.0120111
	*All sets used for analysis, only Whole Mucosa, G14, G2D12 and RSP in figure

## Sheet: Figure 2d
G14	G2D12	RSP
0	1.30435	90.8555
0	1.7341	81.3268
0	0	77.8626

## Sheet: Figure 2e
G14	G2D12	RSP
0.036	0.2	1.41
0.011	0.16	1.48
0.025	0.23	1.16

## Sheet: Figure 3b
	Whole Mucosa			G14			G2D12			RSP			AS			AS to RSP			AS to RASP
CHGA	0.9722	0.8647	1.1895				0.0038	0.0028	0.0053	0.1935	0.1683	0.1722	10.7878	12.5824	13.6642	2.5603	2.7979	2.8291	31.7203	31.2836	21.205
PAX4	1.47823	0.775405	0.872426				0.007054	0.0403559	0.0131502	26.7731	18.6434	23.5203	21.2063	19.0987	19.1729	13.3644	8.32574	8.75427	33.6796	31.6312	25.1401
PDX1	0.9736	0.9722	1.0565	0.4384	0.4093	0.7638	0.5499	0.5272	0.5857	0.979	0.6115	0.7221	1.7451	1.7403	1.5362	1.145	1.2145	1.1222	1.5815	0.9391	0.5923
NEUROD1	0.7635	1.0379	1.262	0.0308	0.0384	0.0919	0.0604	0.0905	0.0818	0.1339	0.0994	0.0646	4.9818	5.5392	5.179	0.6693	0.5969	0.754	16.2872	15.8089	7.9484
NEUROG3	1.0182	0.8544	1.1495	0.0803	0.0901	0.2757	0.2405	0.3572	0.2521	0.5337	0.291	0.2395	12.042	12.3634	11.6157	1.0875	1.4794	1.0867	31.5157	30.3789	20.8648
CCK	0.607366	0.791007	2.08147	0.399388	0.253488	0.180698	0.131604	0.153011	0.12231	0.0534342	0.0794477	0.069441	0.114495	0.0971618	0.113016	0.110107	0.0999443	0.127293	0.126193	0.133568	0.105006
SST	0.7976	0.8643	1.4506				0.0012	0.0007	0.0015	0.1635	0.159	0.1777	1.9995	2.3016	2.368	1.2446	1.6196	1.6163	7.8336	6.2448	3.8309
GIP	0.8322	0.9869	1.2176				4.4e-06	2.5e-06	5.2e-06	0.0015	0.0013	0.0012	0.0191	0.0203	0.0127	0.1143	0.0833	0.0477	0.0273	0.0326	0.0092
	*All sets used for analysis, only Whole Mucosa, G14, G2D12 and AS in figure

## Sheet: Figure 3d
G14	G2D12	AS
0	2.63158	83.6735
0	5.55556	87.1642
0	2.15054	85.5814

## Sheet: Figure 3e
G14	G2D12	AS
0.14	0.11	5.82
0.062	0.1	4.07
0.019	0.12	5.59

## Sheet: Figure 4d
	G2D12			RSP			AS
	H357	H389	H407	H357	H389	H407	H357	H389	H407
Intestinal Stem Cells	1.76211	12.5876	2.73578	23.2376	21.2878	22.3094	40.8163	26.6355	58.267
Proliferating Progenitor Cells	3.52423	9.81132	2.95176	12.9243	5.78187	8.96861	3.54458	1.63551	6.05288
Progenitor Cells	27.4596	46.9272	16.8467	39.9478	58.8699	30.2691	24.812	50	22.6824
Enterocytes	67.1806	28.5175	77.4298	7.5718	8.8042	33.296	1.07411	5.14019	1.21058
Goblet Cells	0	1.72507	0.0359971	8.48564	1.44547	3.81166	0.859291	0.233645	3.34501
Enteroendocrine Cells	0.0734214	0.431267	0	7.8329	3.81078	1.34529	28.8937	16.3551	8.44218

[truncated: 45 more sheets: Figure 5a, Figure 5c, Figure 5d, Figure 6b, Figure 6d, Figure 6f, Figure 6h, Figure 7a, Figure 7b, Figure 7c, Figure 7d, Figure 8b, Figure 8d, Figure 8e, Figure 9b, Figure 9d, Figure 9e, Figure 9f, Figure 9g, Figure 9h …]
